# Supplementary material for: Contribution of 137Cs-enriched particles to radiocesium concentrations in seafloor sediment: Reconnaissance experiment
Source: PLoS One. 2018 Sep 20;13(9):e0204289. doi: 10.1371/journal.pone.0204289 (PMC6147502; doi:10.1371/journal.pone.0204289)
Supplement: S1 Table — (XLSX) [file pone.0204289.s001.xlsx]

## Sheet: S1Table
S1Table. Radiocesium concentrations of surface sediment samples at Stn. IB2.
Stn.	Sample ID	Location	Depth	Sampling	Sampling	137Cs
			(m)	date	layer (cm)	(Bq/kg-dry)
IB2	11IB1-A02M00	36.42°N 140.85°E	120	2011-05-10	0.0–3.0 cm	10	±	0.4
	12IB1-A02M00		120	2012-06-05		16	±	0.4
	13IB1-A02M00		120	2013-05-26		57	±	0.7
	14IB1-A02M00		117	2014-05-12		38	±	0.6
	15IB1-A02M00		116	2015-06-02		24.8986	±	0.509622
	16IB1-A02M00		116	2016-06-21		37.264	±	0.51487
	17IB1-A02M00		120	2017-05-30		28.636	±	0.483724
